# Supplementary material for: Genome-Wide Identification of PSK Gene Family and Effects of Abscisic Acid (ABA) in Regulating Antioxidant Activity and ROS Signaling Under Drought Stress in Brassica napus
Source: Int J Mol Sci. 2026 Jan 21;27(2):1064. doi: 10.3390/ijms27021064 (PMC12841938; doi:10.3390/ijms27021064)
Supplement: Supplementary file 1 [file ijms-27-01064-s001.zip]

Archive with 1 entries (1 files):
- ijms-4075585-supplementary.pdf
